# Supplementary material for: Mining and evolution analysis of lateral organ boundaries domain (LBD) genes in Chinese white pear (Pyrus bretschneideri)
Source: BMC Genomics. 2020 Sep 21;21:644. doi: 10.1186/s12864-020-06999-9 (PMC7504654; doi:10.1186/s12864-020-06999-9)
Supplement: Supplementary file 2 — Additional file 2: Table S1. The members of PbrLBD gene family in Chinese White Pear genome. [file 12864_2020_6999_MOESM2_ESM.xlsx]

## Sheet: Sheet1
Table S1. The members of PbrLBD gene family in Chinese White Pear genome
Gene ID	Gene Name	Number of amino acids	Theoretical pI	Molecular weight (average)
Pbr000434.1	PbrLBD23	331	7.28	36142.1
Pbr001899.1	PbrLBD47	202	7.03	21558.2
Pbr002946.1	PbrLBD27	189	NA	NA
Pbr002958.1	PbrLBD28	340	NA	NA
Pbr005369.1	PbrLBD31	189	5.5	19476.9
Pbr007737.1	PbrLBD44	236	9.12	24675.8
Pbr007875.1	PbrLBD53	298	7.11	31682.7
Pbr009020.1	PbrLBD38	201	6.17	21596.3
Pbr009021.1	PbrLBD39	243	5.9	26527.3
Pbr009022.1	PbrLBD40	216	8.59	22918.1
Pbr009406.1	PbrLBD4	222	4.56	24390.3
Pbr009548.1	PbrLBD5	180	8.08	19456.9
Pbr009563.1	PbrLBD6	171	6.36	18771.5
Pbr010928.1	PbrLBD25	180	8.07	19336.8
Pbr010943.1	PbrLBD26	172	5.8	18994.6
Pbr011119.1	PbrLBD37	183	8.12	19607.2
Pbr011414.1	PbrLBD58	224	4.92	24551.7
Pbr011503.1	PbrLBD24	373	6.36	41525.9
Pbr011563.1	PbrLBD41	263	7.66	27813.5
Pbr011583.1	PbrLBD42	179	6.82	19643.3
Pbr012580.1	PbrLBD59	180	6.9	19621.8
Pbr012959.1	PbrLBD56	318	5.98	34991.8
Pbr013062.1	PbrLBD14	179	6.78	19721.3
Pbr013074.1	PbrLBD13	228	9.22	23985.3
Pbr013296.1	PbrLBD12	235	6.88	24852.1
Pbr014581.1	PbrLBD21	178	8.57	19107.7
Pbr015611.1	PbrLBD52	150	5.91	16823.2
Pbr015613.1	PbrLBD51	183	5.8	20545.4
Pbr016186.1	PbrLBD36	347	6.6	37984.9
Pbr016876.1	PbrLBD45	251	6.95	26415.5
Pbr019737.1	PbrLBD50	232	8.88	24546
Pbr019850.1	PbrLBD49	181	8.49	19999.7
Pbr021092.1	PbrLBD48	253	6.29	27135.4
Pbr021389.1	PbrLBD35	178	8.25	18982.6
Pbr021980.1	PbrLBD30	228	8	24380.6
Pbr022066.1	PbrLBD2	234	6.29	25063.5
Pbr022067.1	PbrLBD3	236	6.5	25153.5
Pbr023346.1	PbrLBD9	231	8.13	24643.9
Pbr023348.1	PbrLBD8	258	7.23	26192.5
Pbr023528.1	PbrLBD54	255	8.45	27132.7
Pbr023936.1	PbrLBD1	236	6.07	25166.7
Pbr025102.1	PbrLBD10	311	8.22	33223.4
Pbr025333.1	PbrLBD19	214	8.08	22799.9
Pbr025334.1	PbrLBD18	243	5.85	26302.8
Pbr025336.1	PbrLBD17	198	6.03	21273
Pbr025755.1	PbrLBD16	219	8.67	24074.3
Pbr026275.1	PbrLBD34	308	5.74	33436.4
Pbr026842.1	PbrLBD55	252	7.78	27016
Pbr027004.1	PbrLBD60	180	6.9	19621.8
Pbr029040.1	PbrLBD11	217	5.5	22959
Pbr030670.1	PbrLBD33	268	8.74	28638.6
Pbr032490.1	PbrLBD32	321	6.07	35699.9
Pbr032759.1	PbrLBD7	475	4.64	50744.6
Pbr033910.1	PbrLBD15	217	5.5	22959
Pbr036049.1	PbrLBD57	311	8.63	32721.9
Pbr036117.1	PbrLBD46	386	5.9	43224.6
Pbr040002.1	PbrLBD29	238	9.03	26438.8
Pbr040949.1	PbrLBD43	168	8.51	17977.6
Pbr041079.1	PbrLBD20	185	7.67	19906.4
Pbr042141.1	PbrLBD22	268	6.04	28629.1
