# Supplementary material for: Mining and evolution analysis of lateral organ boundaries domain (LBD) genes in Chinese white pear (Pyrus bretschneideri)
Source: BMC Genomics. 2020 Sep 21;21:644. doi: 10.1186/s12864-020-06999-9 (PMC7504654; doi:10.1186/s12864-020-06999-9)
Supplement: Supplementary file 5 — Additional file 5: Table S2. The synteny block contained PbrLBD duplicated gene pairs. [file 12864_2020_6999_MOESM5_ESM.xlsx]

## Sheet: Sheet1
Table S2. The synteny block contained PbrLBD synteny gene pairs.
Synteny blocks	Score	E-value	Number	Chromosome	Chromosome
synteny block 1	1534	9.3e-95	31	Chr1	Chr1
synteny block 2	3136	4.4e-244	64	Chr1	Chr17
synteny block 3	2221	6.3e-155	45	Chr1	Chr7
synteny block 4	6905	0	140	Chr10	Chr5
synteny block 5	2541	1.9e-191	52	Chr10	Chr5
synteny block 6	1087	6.5e-62	22	Chr10	Chr5
synteny block 7	4086	0	84	Chr11	Chr3
synteny block 8	2786	1.1e-214	57	Chr12	Chr14
synteny block 9	401	1e-17	9	Chr14	Chr17
synteny block 10	832	1.3e-41	17	Chr14	Chr6
synteny block 11	843	2.8e-54	18	Chr15	Chr2
synteny block 12	625	6.9e-31	13	Chr15	Chr5
synteny block 13	2430	1.2e-184	50	Chr15	Chr8
synteny block 14	1234	2.3e-75	25	Chr17	Chr17
synteny block 15	440	2.8e-20	9	Chr17	Chr9
synteny block 16	697	3.6e-31	14	Chr3	Chr3
synteny block 17	332	2.5e-13	8	Chr3	Chr9
synteny block 18	304	3.6e-11	7	Chr6	Chr9
synteny block 19	1291	1.6e-73	26	Chr7	Chr7
