# Supplementary material for: Mining and evolution analysis of lateral organ boundaries domain (LBD) genes in Chinese white pear (Pyrus bretschneideri)
Source: BMC Genomics. 2020 Sep 21;21:644. doi: 10.1186/s12864-020-06999-9 (PMC7504654; doi:10.1186/s12864-020-06999-9)
Supplement: Supplementary file 6 — Additional file 6: Table S3. The synteny analysis of PbrLBD gene family. [file 12864_2020_6999_MOESM6_ESM.xlsx]

## Sheet: Sheet1
Table S3. The synteny analysis of PbrLBD gene family
Duplication_gene1	Duplication_gene2	Mean Ks	Homologous gene pairs in 200 kb	Genes in 200 kb
PbrLBD59	PbrLBD60	0.01	13	21
PbrLBD47	PbrLBD60	3.56	12	22
PbrLBD12	PbrLBD33	3.77	9	15
PbrLBD24	PbrLBD34	3.98	10	24
PbrLBD40	PbrLBD18	3.61	5	15
PbrLBD33	PbrLBD57	0.13	12	23
PbrLBD50	PbrLBD30	0.28	10	24
PbrLBD44	PbrLBD45	0.18	8	25
PbrLBD5	PbrLBD25	0.23	14	23
PbrLBD53	PbrLBD10	0.31	12	28
PbrLBD48	PbrLBD22	0.18	20	35
PbrLBD42	PbrLBD14	0.08	17	29
PbrLBD37	PbrLBD17	0.21	16	27
PbrLBD38	PbrLBD17	0.16	18	25
PbrLBD6	PbrLBD26	0.1	17	20
PbrLBD41	PbrLBD13	0.14	1	19
PbrLBD24	PbrLBD46	0.18	4	19
PbrLBD2	PbrLBD1	0.16	3	29
PbrLBD4	PbrLBD58	0.16	10	26
PbrLBD23	PbrLBD36	0.22	8	20
PbrLBD27	PbrLBD28	NA	7	16
PbrLBD11	PbrLBD15	NA	17	23
