# Supplementary material for: Mining and evolution analysis of lateral organ boundaries domain (LBD) genes in Chinese white pear (Pyrus bretschneideri)
Source: BMC Genomics. 2020 Sep 21;21:644. doi: 10.1186/s12864-020-06999-9 (PMC7504654; doi:10.1186/s12864-020-06999-9)
Supplement: Supplementary file 8 — Additional file 8: Table S4. The eleven pairs of primer sequences for amplifying PbrLBD genes by qRT-PCR analysis. [file 12864_2020_6999_MOESM8_ESM.xlsx]

## Sheet: Sheet1
Table S4. The eleven pairs of primer sequences for amplifying PbrLBD genes by qRT-PCR analysis
Gene name	Gene ID	Sense Primer	Antisense Primer
PbrLBD50	Pbr019737.1	GCAGCGATCTCCTCTCCTTC	CGCAGTAAACGCAGGTAACG
PbrLBD54	Pbr023528.1	TGCCTCCAGTGGATCGAAAC	AGAACCGGACGTTGGGAATC
PbrLBD57	Pbr036049.1	CACGTGTCCAAGGACGAGAA	AGCCGGAACCGACCTTATTG
PbrLBD33	Pbr030670.1	ACGTGTCCAAGGACGAGAAC	CGCCTCGGACTTATTGGTCT
PbrLBD30	Pbr021980.1	GCCCTGCTCTGTTTCAGTCT	TCGAGGGTAGGCGTAGTGAA
PbrLBD25	Pbr010928.1	ATCCTAACCGAAGTCCCCGA	AAGAGCACGACGACAAGGAG
PbrLBD53	Pbr007875.1	AAGGAAACGCTTTTTCCGCC	GGACGAGTCAAACCCACTGT
PbrLBD43	Pbr040949.1	AGAAGCAAGTGAATGAGCTGC	GTGGAGGAGATCAGAACCACA
PbrLBD47	Pbr001899.1	TCGATGCCGCTAATGCTGAT	TAAGGTGCTGGGAAACCGAC
PbrLBD10	Pbr025102.1	CTTCCGGTCAGCTGATGGTT	AGTGAACCCGCTCAAATGGT
PbrLBD20	Pbr041079.1	TGCCAGTGTCCACAAGGTTT	GTGCAATGGCCAATTGGGTT
Actin	Tubulin	TGGGCTTTGCTCCTCTTAC	CCTTCGTGCTCATCTTACC
